# Supplementary material for: Gut Microbial Taxonomy and Its Role as a Biomarker in Aortic Diseases: A Systematic Review and Future Perspectives
Source: J Clin Med. 2024 Nov 18;13(22):6938. doi: 10.3390/jcm13226938 (PMC11594723; doi:10.3390/jcm13226938)
Supplement: Supplementary file 1 [file jcm-13-06938-s001.zip]

Archive with 1 entries (1 files):
- jcm-3300756-supplementary.pdf
